# Supplementary material for: Quality-of-Life Assessment after Head and Neck Oncological Surgery for Advanced-Stage Tumours
Source: J Clin Med. 2022 Aug 19;11(16):4875. doi: 10.3390/jcm11164875 (PMC9410408; doi:10.3390/jcm11164875)
Supplement: Supplementary file 1 [file jcm-11-04875-s001.zip]

Archive with 1 entries (1 files):
- jcm-1843552-supplementary.pdf
